# Supplementary material for: On the accuracy of the epigenetic copy machine: comprehensive specificity analysis of the DNMT1 DNA methyltransferase
Source: Nucleic Acids Res. 2023 May 29;51(13):6622–33. doi: 10.1093/nar/gkad465 (PMC10359454; doi:10.1093/nar/gkad465)
Supplement: gkad465_Supplemental_Files [file gkad465_supplemental_files.zip]

Archive with 2 entries (2 files):
- D1_suppl_rev3.pdf
- Data_Set_1.xlsx
