# Supplementary material for: On the accuracy of the epigenetic copy machine: comprehensive specificity analysis of the DNMT1 DNA methyltransferase
Source: Nucleic Acids Res. 2023 May 29;51(13):6622–33. doi: 10.1093/nar/gkad465 (PMC10359454; doi:10.1093/nar/gkad465)
Supplement: gkad465_Supplemental_Files [file gkad465_supplemental_files.zip › Data_Set_1.xlsx]

## Sheet: Tabelle1
NNCGNN sequence	Rel. methylation rate			SEM (%)
	HM	OH	UM	HM	OH	UM
AA CG AA	0.874901	0.0414087	0.0159491	4.2472	8.36392	9.46279
AA CG AC	0.546918	0.0390224	0.00392744	7.94412	5.15699	20.471
AA CG AG	0.582613	0.0305062	0.00592392	2.90368	11.8095	8.38465
AA CG AT	0.815888	0.0541327	0.0140507	4.12096	8.10514	2.97376
AA CG CA	0.972268	0.067668	0.0114031	2.06923	9.63064	5.0114
AA CG CC	0.591913	0.0510949	0.00329238	3.57291	7.22763	5.8681
AA CG CG	0.790137	0.0562676	0.0052656	4.92355	6.81783	5.8082
AA CG CT	0.964888	0.091367	0.00866538	3.2064	6.07841	7.95098
AA CG GA	0.933873	0.0639222	0.0246698	4.80772	9.45085	7.11623
AA CG GC	0.839818	0.0659102	0.00627859	5.99036	7.59002	17.9596
AA CG GG	0.636068	0.038926	0.00947834	1.83873	10.4616	4.37657
AA CG GT	1.13924	0.0832894	0.0139859	4.23567	8.30999	8.434
AA CG TA	1.30692	0.112384	0.0193025	4.58577	8.28845	6.93378
AA CG TC	0.738571	0.0560226	0.00621909	5.82565	11.9769	10.9791
AA CG TG	0.796067	0.0729037	0.00636244	3.51897	7.15908	4.50979
AA CG TT	0.977089	0.0807356	0.00958999	4.31432	7.701	5.549
AC CG AA	1.24629	0.0869334	0.0267529	4.50859	10.0094	2.24246
AC CG AC	0.916561	0.0663641	0.0127104	5.26798	5.22894	6.10849
AC CG AG	0.935303	0.0530259	0.0104235	4.28984	9.89327	5.14829
AC CG AT	1.26002	0.0979676	0.018989	2.86584	10.133	3.26266
AC CG CA	1.10415	0.0826284	0.0174839	1.55971	6.93119	4.06404
AC CG CC	0.911666	0.0687067	0.010158	2.21068	13.7489	12.0737
AC CG CG	1.11785	0.0948812	0.00810015	3.83892	8.68339	14.7483
AC CG CT	1.23628	0.146182	0.0155157	4.0747	5.99625	22.3776
AC CG GA	1.0623	0.0874226	0.0367106	3.19071	8.91033	4.67698
AC CG GC	1.17658	0.0899182	0.0179849	2.80247	11.1872	8.78759
AC CG GG	0.835851	0.0681098	0.0162763	0.883086	12.4013	9.27864
AC CG GT	1.60801	0.13262	0.024024	4.19439	8.14976	8.06898
AC CG TA	1.50635	0.143053	0.0282658	4.06999	5.7888	10.2979
AC CG TC	0.955815	0.0951883	0.015485	2.80652	13.2479	4.65437
AC CG TG	1.04883	0.1159	0.0129571	3.65188	8.45364	17.404
AC CG TT	1.3789	0.131946	0.0235477	2.52779	10.1533	4.97437
AG CG AA	0.854608	0.040538	0.0164796	4.12177	8.54782	10.7595
AG CG AC	0.561503	0.0227958	0.00538206	4.3339	26.2002	17.0762
AG CG AG	0.542411	0.0193227	0.00559645	7.25838	12.7428	7.6326
AG CG AT	0.802512	0.0428017	0.0119678	2.6195	12.1652	17.2917
AG CG CA	0.794665	0.0449599	0.00868986	3.29853	10.2055	12.2003
AG CG CC	0.476695	0.0280823	0.00423182	4.36433	14.2675	19.2901
AG CG CG	0.667988	0.0429037	0.0041284	6.46653	9.33817	18.7627
AG CG CT	0.870379	0.0629467	0.00936048	2.42541	7.6903	3.04328
AG CG GA	0.801532	0.0505876	0.0232984	5.6155	10.6686	6.06176
AG CG GC	0.60876	0.0424457	0.00573273	8.40118	6.90612	5.52985
AG CG GG	0.596068	0.0325785	0.00916586	3.89598	6.91028	5.55448
AG CG GT	1.05358	0.0606951	0.0151936	1.83073	5.2788	15.8899
AG CG TA	1.20863	0.096503	0.0187461	3.68617	5.43654	6.62347
AG CG TC	0.617056	0.0406402	0.00585004	6.67043	9.32421	24.9388
AG CG TG	0.637698	0.0527891	0.00654291	2.77086	9.76378	1.73785
AG CG TT	0.836466	0.0620046	0.00899568	3.40264	11.2367	10.7924
AT CG AA	1.13697	0.0671494	0.0181325	2.72524	9.03631	6.58571
AT CG AC	0.794008	0.0587332	0.0100324	5.35724	7.09326	12.4843
AT CG AG	0.78794	0.0489264	0.00828224	4.51384	11.8481	7.47887
AT CG AT	1.21289	0.0945818	0.0143655	1.38333	6.27379	17.4492
AT CG CA	1.07097	0.0791355	0.0163508	4.39804	8.3352	2.83284
AT CG CC	0.849466	0.0747352	0.00786622	2.77069	10.2542	10.5385
AT CG CG	1.16839	0.104184	0.0120356	1.05414	7.6301	5.68044
AT CG CT	1.45779	0.136247	0.016204	2.83756	4.9487	4.91352
AT CG GA	1.10962	0.079228	0.032437	1.38751	8.27927	2.07337
AT CG GC	1.05059	0.0891714	0.0145797	4.34007	12.7512	5.35062
AT CG GG	0.803709	0.0719462	0.0142383	4.15293	9.99367	11.1804
AT CG GT	1.49207	0.115442	0.0225041	3.95106	8.10741	0.795708
AT CG TA	1.5351	0.139904	0.0258575	1.02669	6.01403	5.74032
AT CG TC	0.965432	0.104882	0.0125305	4.60887	11.6596	13.0363
AT CG TG	1.19124	0.131294	0.0113871	2.19982	7.40622	8.35645
AT CG TT	1.22999	0.133453	0.0153942	2.48253	7.02744	8.73096
CA CG AA	0.601234	0.0274844	0.0135604	1.96999	8.10267	3.71903
CA CG AC	0.424512	0.0183995	0.0100604	2.30201	5.85579	7.15899
CA CG AG	0.399529	0.0164503	0.00660994	4.78809	14.7901	14.6446
CA CG AT	0.575774	0.0294557	0.0093914	3.36682	13.0752	5.62821
CA CG CA	0.63509	0.0343467	0.00885285	4.30687	13.3223	21.8775
CA CG CC	0.420163	0.028806	0.00605778	5.70933	6.35591	4.30658
CA CG CG	0.527552	0.0305832	0.00360795	4.39285	11.7273	23.0458
CA CG CT	0.774932	0.0532843	0.0103907	5.98677	8.28962	8.84855
CA CG GA	0.660106	0.033936	0.0196572	4.40757	11.895	8.82876
CA CG GC	0.577208	0.0405957	0.00966755	2.55799	14.0389	19.6384
CA CG GG	0.451745	0.0221226	0.00627981	3.26245	4.21394	10.1549
CA CG GT	0.78588	0.0464463	0.0119643	2.02351	10.4108	12.606
CA CG TA	0.92993	0.0706722	0.0150835	2.02426	9.61191	8.76181
CA CG TC	0.51113	0.0360674	0.00598026	6.4121	18.493	1.21537
CA CG TG	0.56076	0.0433612	0.00506844	4.74597	11.8025	14.8238
CA CG TT	0.665954	0.0445535	0.00639083	5.55373	6.30019	4.17305
CC CG AA	0.950115	0.0486256	0.0134855	3.77339	3.3694	4.38918
CC CG AC	0.785739	0.054624	0.0105045	1.94688	8.17773	18.6422
CC CG AG	0.726378	0.0520816	0.00461787	4.54852	14.6271	24.8985
CC CG AT	1.05174	0.0789845	0.0126964	3.1921	13.0261	9.53463
CC CG CA	0.882758	0.0652248	0.00977354	1.88332	10.643	8.81891
CC CG CC	0.710151	0.0574781	0.00768244	0.780065	9.63095	24.9922
CC CG CG	0.913821	0.0762038	0.0111887	6.9465	13.0737	9.32257
CC CG CT	1.20913	0.105135	0.0114065	6.18476	3.8182	9.49931
CC CG GA	0.895997	0.0594529	0.0147836	2.37227	11.211	10.3817
CC CG GC	0.93233	0.0733852	0.0113348	7.42937	11.2612	13.9997
CC CG GG	0.691518	0.0588442	0.00549536	1.23184	18.2311	41.2459
CC CG GT	1.28723	0.105575	0.0151858	8.37445	9.51642	9.06614
CC CG TA	1.20465	0.117708	0.0168768	3.45116	5.4137	3.11538
CC CG TC	0.862976	0.0850744	0.00780821	6.0596	12.8888	8.73131
CC CG TG	1.00873	0.104472	0.00793531	2.08998	9.40598	14.8392
CC CG TT	1.10061	0.107159	0.0110077	3.84267	12.4516	5.39601
CG CG AA	0.470482	0.0161936	0.00891659	3.745	7.36957	7.60098
CG CG AC	0.322443	0.0105981	0.00729029	4.59354	20.4073	10.3487
CG CG AG	0.305906	0.0112239	0.00462366	4.9821	12.8422	20.7555
CG CG AT	0.448519	0.0182587	0.00632845	4.1339	15.3897	12.1989
CG CG CA	0.469636	0.0167742	0.00502972	3.89275	8.33996	10.7707
CG CG CC	0.277786	0.0135924	0.00322218	3.19677	8.88277	28.5086
CG CG CG	0.381291	0.0179232	0.00226862	3.34252	7.45926	18.6684
CG CG CT	0.486337	0.0265349	0.00486482	5.41459	19.151	3.49636
CG CG GA	0.473406	0.0194318	0.0121932	3.6514	12.7372	8.32258
CG CG GC	0.443479	0.0205058	0.00547767	7.06534	13.9516	10.6411
CG CG GG	0.304561	0.0124202	0.00583359	5.70179	10.6706	17.4459
CG CG GT	0.577306	0.0283645	0.00880377	4.36436	11.1617	9.99509
CG CG TA	0.732094	0.041008	0.00950923	3.77481	8.24046	10.0845
CG CG TC	0.362709	0.0200678	0.00246312	4.76364	8.23235	17.9469
CG CG TG	0.380551	0.0272298	0.00443371	6.19004	5.58984	19.0234
CG CG TT	0.482216	0.0277102	0.00449593	3.07558	5.38196	15.1604
CT CG AA	0.752361	0.032272	0.0087873	1.64459	16.0143	16.5306
CT CG AC	0.586704	0.0300557	0.00968382	3.18621	15.9141	9.7383
CT CG AG	0.548847	0.0311325	0.00400919	6.58314	0.824875	15.7662
CT CG AT	0.781836	0.0498975	0.00780426	3.4766	10.8276	22.0975
CT CG CA	0.689857	0.0510504	0.00729654	5.54118	2.1686	5.25672
CT CG CC	0.602334	0.0413672	0.00418196	6.27911	10.3868	39.4883
CT CG CG	0.790113	0.0598749	0.00616607	1.4567	12.3674	22.2981
CT CG CT	0.861531	0.0797367	0.0103885	5.15958	8.73765	9.88313
CT CG GA	0.671751	0.0437796	0.0139202	2.93709	5.7878	9.48426
CT CG GC	0.812912	0.0572001	0.0083703	4.05051	12.639	4.97538
CT CG GG	0.545533	0.0353607	0.00688887	4.59904	13.5828	7.39722
CT CG GT	0.890633	0.0610324	0.0107983	2.83875	12.6187	13.6949
CT CG TA	1.03006	0.0718402	0.0129573	3.12063	3.46948	3.80048
CT CG TC	0.748662	0.0691386	0.0073113	3.19625	11.29	19.3896
CT CG TG	0.820318	0.0800078	0.00653293	2.75914	8.48383	10.3547
CT CG TT	0.890486	0.075611	0.00940049	1.43566	11.6659	13.0152
GA CG AA	0.918799	0.0568959	0.0148895	1.8454	6.80007	9.09323
GA CG AC	0.651458	0.0446432	0.00422894	5.00748	11.0455	13.0179
GA CG AG	0.638159	0.0409402	0.00724382	1.99001	10.7965	6.31172
GA CG AT	0.986153	0.0667464	0.0104015	1.42051	12.7329	10.7427
GA CG CA	1.17307	0.0797793	0.0112407	6.17172	8.78095	17.0986
GA CG CC	0.697346	0.0535525	0.00324028	10.04	19.002	9.52392
GA CG CG	0.861088	0.0809149	0.00565049	1.97595	6.813	19.2757
GA CG CT	1.10819	0.10766	0.00857019	2.0204	7.80713	17.5033
GA CG GA	1.0735	0.0829842	0.0196614	3.51752	10.6643	11.5626
GA CG GC	0.844155	0.0830338	0.00348304	11.778	4.97063	56.6052
GA CG GG	0.746372	0.0531925	0.00697151	2.40672	11.1267	11.6492
GA CG GT	1.37683	0.104992	0.0158498	7.81888	8.96073	12.1126
GA CG TA	1.46509	0.138064	0.0262001	2.53862	9.3988	4.69881
GA CG TC	0.767621	0.0748754	0.00686118	4.69824	9.8868	13.1222
GA CG TG	1.01492	0.0970923	0.00666123	3.22934	10.1769	25.5933
GA CG TT	1.05117	0.102809	0.0118996	4.37352	8.53114	2.36518
GC CG AA	1.22807	0.0928741	0.0246372	3.6359	13.1635	5.33558
GC CG AC	0.906076	0.0727465	0.0114851	5.10927	15.139	14.1257
GC CG AG	0.97173	0.0702391	0.010643	4.15792	12.7854	6.55823
GC CG AT	1.26393	0.100348	0.0193589	2.90664	10.8549	9.4072
GC CG CA	1.11236	0.0893917	0.0103224	6.23188	16.9504	18.2237
GC CG CC	0.697596	0.0604673	0.00572379	13.5375	10.7112	24.6277
GC CG CG	1.20663	0.108778	0.013827	3.13664	10.4265	5.23006
GC CG CT	1.02816	0.10618	0.0136686	9.52707	15.7356	18.0556
GC CG GA	1.27115	0.106037	0.0243977	6.67849	10.3498	10.6879
GC CG GC	1.23428	0.098604	0.0133222	10.855	16.105	8.27255
GC CG GG	0.927906	0.0873409	0.0127737	5.3079	11.0529	3.34025
GC CG GT	1.61431	0.132418	0.0205276	6.92701	10.4437	12.3882
GC CG TA	1.63382	0.164712	0.0285204	3.98639	10.4966	2.88679
GC CG TC	0.789974	0.0745582	0.0112508	10.0274	26.1026	7.56378
GC CG TG	1.12453	0.139886	0.0128824	5.53739	7.90949	11.1606
GC CG TT	1.0594	0.106423	0.0107169	5.76255	15.9127	37.1256
GG CG AA	0.882944	0.04533	0.0108629	5.10579	12.5934	10.3244
GG CG AC	0.582887	0.0316146	0.00183568	6.3346	18.6663	57.3251
GG CG AG	0.592275	0.0274722	0.00580647	3.96537	12.3545	3.29485
GG CG AT	0.870786	0.0499983	0.00879526	2.51839	15.0318	9.33804
GG CG CA	0.950614	0.0572769	0.00961996	3.74946	12.3073	15.9695
GG CG CC	0.523969	0.0353413	0.00230684	5.48869	10.4677	48.9415
GG CG CG	0.837934	0.0536688	0.00434263	3.15184	10.1659	16.7392
GG CG CT	0.913106	0.0723477	0.00709037	3.23147	10.4713	14.0194
GG CG GA	0.942924	0.0625564	0.0154008	1.22157	6.7685	12.269
GG CG GC	0.850307	0.0644914	0.00344986	6.41203	22.1402	16.8864
GG CG GG	0.589207	0.0391826	0.00428957	3.86909	13.4686	18.1704
GG CG GT	1.22065	0.0760969	0.0113041	4.37846	6.54954	3.68031
GG CG TA	1.35692	0.12118	0.0168193	1.47948	5.01596	6.86261
GG CG TC	0.673326	0.054487	0.00473259	6.46539	5.79427	36.2246
GG CG TG	0.862905	0.0717206	0.00786495	1.63384	9.72323	4.39261
GG CG TT	0.856344	0.0740288	0.00589512	7.95602	13.4043	3.68836
GT CG AA	1.17996	0.074835	0.0208975	1.99473	11.1019	0.464448
GT CG AC	0.918928	0.0615853	0.00496148	9.56123	13.453	32.1192
GT CG AG	0.903109	0.0672879	0.0101497	3.67885	7.54411	1.58108
GT CG AT	1.1773	0.0876536	0.0120793	3.28263	10.0373	17.4021
GT CG CA	1.21283	0.0925309	0.0150519	6.31739	11.6378	0.704
GT CG CC	0.736175	0.0646821	0.00684958	9.701	15.107	5.74899
GT CG CG	1.23131	0.119329	0.011095	5.79609	7.268	13.097
GT CG CT	1.24719	0.104351	0.00933646	8.18969	13.8617	24.8566
GT CG GA	1.29439	0.0858032	0.0209939	3.45142	11.3484	8.56745
GT CG GC	1.09448	0.0926238	0.00964697	3.53851	7.81738	5.77807
GT CG GG	0.888461	0.0857067	0.0108189	4.96696	8.34384	12.0801
GT CG GT	1.43766	0.120677	0.0178917	5.67368	6.84486	17.5107
GT CG TA	1.65282	0.153123	0.027581	3.83339	9.50439	1.72636
GT CG TC	0.830796	0.0873071	0.00956988	10.1573	12.9185	14.3956
GT CG TG	1.24094	0.135877	0.0173375	4.15226	7.97585	8.38587
GT CG TT	1.10598	0.108438	0.0176474	11.2128	13.288	8.58405
TA CG AA	1.23968	0.0815669	0.0300274	3.95417	10.7313	3.83863
TA CG AC	0.971568	0.0696719	0.0227899	2.34057	9.69401	12.5213
TA CG AG	0.850236	0.0604068	0.0126757	4.70895	9.79425	1.90861
TA CG AT	1.21502	0.0954778	0.0210572	0.789419	6.1164	3.24889
TA CG CA	1.36856	0.10817	0.0262404	4.61327	10.8088	5.40417
TA CG CC	0.859821	0.0825973	0.0201323	2.78159	7.09549	6.04476
TA CG CG	1.16845	0.0990794	0.0153096	3.04003	8.74264	4.36538
TA CG CT	1.39617	0.149625	0.0170363	4.47837	7.56117	7.89462
TA CG GA	1.36995	0.111011	0.0409235	3.89555	6.49055	7.04221
TA CG GC	1.41108	0.114667	0.0259782	3.28694	4.91995	8.68094
TA CG GG	0.942136	0.0801601	0.0151433	3.03218	4.97424	5.66427
TA CG GT	1.80348	0.144143	0.0316088	3.25686	5.78795	2.83204
TA CG TA	2.05276	0.194211	0.0438455	2.19276	5.08731	3.45496
TA CG TC	1.03691	0.113418	0.0181846	3.42969	10.0276	1.72013
TA CG TG	1.34577	0.138977	0.0134325	6.3514	7.23297	8.59591
TA CG TT	1.43031	0.140385	0.0206466	2.58601	9.44894	14.2547
TC CG AA	1.93181	0.148307	0.0313454	10.4246	11.6444	7.05311
TC CG AC	1.65402	0.118278	0.024251	4.36005	10.7571	18.9733
TC CG AG	1.43376	0.110244	0.0146878	5.49873	14.5209	14.5164
TC CG AT	2.14234	0.203139	0.0329521	7.59028	8.76495	8.62081
TC CG CA	1.49116	0.14494	0.0202744	1.8269	12.3105	22.3822
TC CG CC	1.32777	0.125712	0.0192427	7.95791	3.85044	3.8717
TC CG CG	1.58886	0.173141	0.0139192	4.42283	7.33652	30.4329
TC CG CT	2.26909	0.236727	0.0235644	9.1429	5.85247	3.77309
TC CG GA	1.53182	0.161506	0.034627	1.23362	4.70417	6.92079
TC CG GC	1.89145	0.158717	0.0297153	9.61607	7.41999	6.42029
TC CG GG	1.3534	0.132978	0.020834	6.69026	4.81764	3.72388
TC CG GT	2.25854	0.222322	0.0394168	7.66096	5.52592	3.75339
TC CG TA	2.56929	0.257103	0.0489122	7.16982	6.21552	3.84065
TC CG TC	1.74717	0.176105	0.0247053	7.45121	8.6793	4.96633
TC CG TG	1.69752	0.200946	0.0228694	10.3977	6.10891	14.5841
TC CG TT	1.85872	0.255367	0.031116	4.55463	10.5797	10.0233
TG CG AA	1.25615	0.0660571	0.0197432	4.21187	9.81614	2.8554
TG CG AC	0.808175	0.0449331	0.0105645	2.23234	6.09571	6.84733
TG CG AG	0.735773	0.0407715	0.0077175	4.07266	6.32263	7.98676
TG CG AT	1.06192	0.066166	0.0157507	4.54771	5.81045	6.793
TG CG CA	1.08564	0.065358	0.0144542	3.81332	9.28169	10.7085
TG CG CC	0.660796	0.0498123	0.00956807	4.27637	0.245924	5.74472
TG CG CG	0.908079	0.06371	0.00726438	1.82881	6.30715	9.04551
TG CG CT	1.2178	0.0919458	0.0122262	3.34328	8.19878	4.71589
TG CG GA	1.10541	0.0722422	0.0235394	2.25738	10.492	5.58859
TG CG GC	1.10562	0.0708648	0.0134124	3.20962	8.1059	6.34558
TG CG GG	0.75311	0.0453186	0.00802152	2.10209	11.8772	12.2473
TG CG GT	1.25324	0.0911064	0.0170853	3.74217	5.48998	11.6862
TG CG TA	1.50337	0.126899	0.0248324	3.15789	6.48929	10.8034
TG CG TC	0.833563	0.0649255	0.0111815	2.33262	8.38476	14.5335
TG CG TG	0.880593	0.0846768	0.0107962	2.56895	9.68469	7.63108
TG CG TT	1.04207	0.0911821	0.0133902	2.6554	6.52167	10.5749
TT CG AA	1.26978	0.0704209	0.0203101	2.21412	6.34316	7.34343
TT CG AC	0.958528	0.0699137	0.0161334	2.02385	7.09482	1.47246
TT CG AG	0.986373	0.062924	0.00891782	4.95865	8.76819	10.5524
TT CG AT	1.22905	0.0960464	0.0204682	2.22875	8.65312	13.8243
TT CG CA	1.19527	0.0908755	0.0229577	3.81652	9.20169	7.34003
TT CG CC	0.99904	0.0902064	0.0118974	2.25424	11.6611	8.63367
TT CG CG	1.26083	0.11187	0.0145683	2.62117	7.75585	4.93802
TT CG CT	1.68276	0.156872	0.0220524	12.5159	5.06078	3.75885
TT CG GA	1.17962	0.0879818	0.0294229	4.06002	6.9577	6.00287
TT CG GC	1.28054	0.0963147	0.0236272	7.23063	8.57902	10.8137
TT CG GG	0.971447	0.0799032	0.0120829	4.16961	7.25843	20.5685
TT CG GT	1.58137	0.13169	0.0206216	1.72751	6.38358	17.7213
TT CG TA	1.66599	0.153916	0.0294585	6.49656	4.83828	4.59675
TT CG TC	1.12987	0.118137	0.0189795	3.56713	8.44775	8.15231
TT CG TG	1.21064	0.148446	0.0161279	2.2118	5.86686	8.0903
TT CG TT	1.54261	0.16972	0.0164614	3.43045	7.40339	22.4568
